# Supplementary material for: Physiological and comparative proteome analyses reveal low-phosphate tolerance and enhanced photosynthesis in a maize mutant owing to reinforced inorganic phosphate recycling
Source: BMC Plant Biol. 2016 Jun 8;16:129. doi: 10.1186/s12870-016-0825-1 (PMC4898391; doi:10.1186/s12870-016-0825-1)
Supplement: Additional file 2: — Identification of differentially accumulated proteins and sequences of the identified peptides. (XLS 203 kb) [file 12870_2016_825_MOESM2_ESM.xls]

## Sheet: Sheet1
Appendix 2. Identification of differentially accumulated proteins and the sequence of the identified peptides.
Spot No. a	gi Numberb	The sequence of the matched peptidesc	Protein named	Sco e	QM f	Plant Speciesg	Exp. pI /MW(kDa)h	Thr. pI/ MW(kDa)i	Cov(%)j
M1	gi|242088861	K.AKPAAASGSPWYGPDR.V	Chlorophyll A-B binding protein	82	7	Sorghum bicolor	5.06/42.55	5.14/28.14	0.3
		K.NRELEVIHSR.W
		R.ELEVIHSR.W
		R.WAMLGALGCVFPELLAR.N
		R.WAMLGALGCVFPELLAR.N
		K.FGEAVWFK.A
		K.GPLENLADHLADPVNNNAWAYATNFVPGK.-
M2	gi|194700378	M.ASSTMALSSTAFAGKAVNVPSSSAFGEAR.V	Chlorophyll A-B binding protein	74	6	Zea mays	5.13/42.80	5.14/28.18	0.27
		K.AVNVPSSSAFGEAR.V
		K.AKPAAASGSPWYGPDR.V
		K.NRELEVIHSR.W
		R.WAMLGALGCVFPELLAR.N
		R.WAMLGALGCVFPELLAR.N Oxidation (M)
M3	gi|62738111	K.TMKELLGGK.G Oxidation (M)	Chain A, Pyruvate Phosphate Dikinase	317	44	Zea mays	5.87/82.51	5.27/95.87	0.51
		R.FAYDSFR.R
		R.FAYDSFRR.F
		R.FLDMFGNVVMDIPR.S
		R.FLDMFGNVVMDIPR.S Oxidation (M)
		R.FLDMFGNVVMDIPR.S 2 Oxidation (M)
		K.NDTDLTASDLK.E
		K.QLELAVLAVFNSWESPR.A
		R.SINQITGLR.G
		R.GTAVNVQCMVFGNMGNTSGTGVLFTR.N
		K.KLYGEFLVNAQGEDVVAGIR.T
		K.LYGEFLVNAQGEDVVAGIR.T
		K.NLMPQAYDELVENCNILESHYK.E
		K.EMQDIEFTVQENR.L
		R.LWMLQCR.T
		R.LWMLQCR.T Oxidation (M)
		K.IAVDMVNEGLVEPR.S
		K.IAVDMVNEGLVEPR.S Oxidation (M)
		K.MVEPGHLDQLLHPQFENPSAYK.D Oxidation (M)
		R.AETSPEDVGGMHAAVGILTER.G
		R.AETSPEDVGGMHAAVGILTER.G Oxidation (M)
		K.CCVSGCSGIR.V
		K.LVTIGGHVLR.E
		R.EGEWLSLNGSTGEVILGK.Q
		K.QPLSPPALSGDLGTFMAWVDDVR.K
		K.QPLSPPALSGDLGTFMAWVDDVRK.L
		K.QPLSPPALSGDLGTFMAWVDDVRK.L Oxidation (M)
		R.NNGAQGIGLCR.T
		R.TEHMFFASDER.I
		R.TEHMFFASDER.I Oxidation (M)
		K.AVRQMIMAPTLELR.Q 2 Oxidation (M)
		R.QMIMAPTLELR.Q
		R.QMIMAPTLELR.Q Oxidation (M)
		R.SDFEGIFR.A
		R.AMDGLPVTIR.L
		K.LSEVNPMLGFR.G
		K.LSEVNPMLGFR.G Oxidation (M)
		R.LGISYPELTEMQAR.A
		R.LGISYPELTEMQAR.A Oxidation (M)
		K.VGTMIEIPR.A
		R.AALVADEIAEQAEFFSFGTNDLTQMTFGYSR.D
		K.FIPVYLAQGILQHDPFEVLDQR.G
		K.VGICGEHGGEPSSVAFFAK.A
		K.AGLDYVSCSPFR.V
M4	gi|226498728	K.VAILGAAGGIGQPLSLLMK.L	malate dehydrogenase	124	15	Zea mays	6.92/57.98	7.63/35.58	0.83
		K.VAILGAAGGIGQPLSLLMK.L Oxidation (M)
		K.LNPLVSSLSLYDIAGTPGVAADVSHINSPALVK.G
		K.GFMGDDQLGEALEGSDIVIIPAGVPR.K
		K.GFMGDDQLGEALEGSDIVIIPAGVPR.K Oxidation (M)
		R.DDLFNINAGIVK.A
		K.KLFGVTTLDVVR.A
		K.LFGVTTLDVVR.A
		K.RTQDGGTEVVEAK.A
		R.TQDGGTEVVEAK.A
		R.TQDGGTEVVEAKAGK.G
		K.GSATLSMAYAGAVFADACLK.G
		K.GLNGVPDIVECSFVQSTVTELPFFASK.V
		K.NGVEEVLGLGELNDFEK.K
		K.NGVEEVLGLGELNDFEKK.G
M5	gi|308081534	R.TLAPSPAPAPAGLRGR.V	Coproporphyrinogen III oxidase	75	10	Zea mays	7.23/42.66	8.19/44.37	0.31
		R.GRVPVQAHLPR.G
		R.FVEDVWSRPGGGGGISR.V
		K.AGVNVSVVYGVMPPDAYR.A
		K.NPFAPTLHFNYR.Y
		R.YFETDAPKDAPGAPR.Q
		K.QACDKFDPSFHPR.F
		K.FDPSFHPRFK.K
		R.YVEFNLVYDR.G
		R.IESILVSLPLTAR.W
M6	gi|226491656	K.ITNKVYFDISIGNPVGK.N	peptidyl-prolyl cis-trans isomerase	89	10	Zea mays	6.95/35.09	9.28/26.37	0.37
		K.VYFDISIGNPVGK.N
		R.IVIGLYGDDVPQTTENFR.A
		R.VISDFMIQGGDFDK.G
		R.VISDFMIQGGDFDKGNGTGGK.S
		R.VISDFMIQGGDFDKGNGTGGK.S Oxidation (M)
		R.TFKDENFK.L
		R.HVVFGQVLEGMDVVSLIESQETDR.G
		R.HVVFGQVLEGMDVVSLIESQETDRGDRPK.K
		R.HVVFGQVLEGMDVVSLIESQETDRGDRPK.K Oxidation (M)
M7	gi|195609654	R.CFVGGLAWATDDHSLHNAFSTYGEVLESK.I	glycine-rich RNA-binding protein 2	73	7	Zea mays	6.76/26.95	6.10/15.53	0.57
		R.SRGFGFVTFSTEEAMR.N
		R.SRGFGFVTFSTEEAMR.N Oxidation (M)
		R.GFGFVTFSTEEAMR.N
		R.GFGFVTFSTEEAMR.N Oxidation (M)
		R.NAIEGMNGKELDGR.N
		R.DGGGGYGGGGGGYGGGGGYGGGGGGYGGGNR.G
M8	gi|242086601	R.HPSHVISARR.G	hypothetical protein SORBIDRAFT_09g001130	74	8	Sorghum bicolor	6.46/46.96	6.99/31.87	0.27
		K.IGGGDDVFVGDIR.D
		K.LGNANILVWK.R
		R.KAEQYLADSGLPYTIIR.A
		K.AEQYLADSGLPYTIIR.A
		R.AGGLQDKDGGLR.E
		K.FKAFDLASKPEGEGTPTTDFR.A
		K.AFDLASKPEGEGTPTTDFR.A
M9	gi|194702698	-.MAAAPSSLVSSHLSR.L	Triosephosphate isomerase	106	16	Zea mays	6.73/58.16	6.14/32.69	0.57
		R.VVAMAGSGKFFVGGNWK.C
		K.FFVGGNWK.C
		R.IEVSAQNVWIGK.G
		K.GGAYTGEISAEQLVDIGCQWVILGHSER.R
		R.RHIIGENDEFIGK.K
		R.HIIGENDEFIGKK.A
		K.VIACIGELLEER.E
		K.VIACIGELLEEREAGK.T
		R.EAGKTFEVCFEQMK.A
		K.TFEVCFEQMK.A
		K.TFEVCFEQMK.A + Oxidation (M)
		K.VATPEQAQEVHAAVR.D
		R.DWLTTNISPDVASSTR.I
		R.IIYGGSVNAANCAELAK.K
		K.APDFATIINSVTAK.K
M10	gi|194697898	-.MAKPVSIQVWNPSGK.Y Oxidation (M)	hydroxypyruvate reductase	204	26	Zea mays	6.90/61.71	6.34/42.37	0.69
		R.LLTDNDCR.L
		R.LLTDNDCRLEICTEHK.T
		K.TILSVDDILALIGDR.C
		R.AGGTVFSNMAVGYNNVDVEAANR.N
		R.AGGTVFSNMAVGYNNVDVEAANR.N Oxidation (M)
		R.NGIAIGNTPGVLTETTAELAASLSLAAAR.R
		R.RIVEADQFMR.A
		R.IVEADQFMR.A
		R.IVEADQFMR.A Oxidation (M)
		R.AGLYDGWLPHLFVGNLLK.G
		K.GQTVGVIGAGR.I
		R.IGSAYARMMIEGFK.M 2 Oxidation (M)
		K.MNLIYYDLYQATR.L
		K.MNLIYYDLYQATR.L Oxidation (M)
		R.LENFVTAYGQFLK.A
		K.ANGEEPVTWK.R
		K.ANGEEPVTWKR.A
		R.AATMEDVLR.E
		R.EADVISLHPVLDKTTYHLINPER.L
		K.TTYHLINPER.L
		K.EAVLVNASR.G
		R.GPVIDEAALVEHLK.A
		R.GPVIDEAALVEHLKANPMFR.V
		R.VGLDVFEDEPYMKPGLADMK.N
		R.VGLDVFEDEPYMKPGLADMK.N Oxidation (M)
M11	gi|226491484	K.KDTAEYVYDVPEGWK.E	thylakoid lumenal 19 KDa protein	170	12	Zea mays	5.16/38.35	5.48/27.36	0.49
		K.DTAEYVYDVPEGWKER.L
		K.VEKGTNGTDSEFFNPR.K
		K.GTNGTDSEFFNPR.K
		K.GTNGTDSEFFNPRK.R
		R.AEKEYLTFLSGIR.A
		K.EYLTFLSGIR.A
		R.ALAPLSAVLDNLALSDVGLLDQISSADDVR.S
		R.SAERADGAGQVYYEYEVAGASAHSLISVTCAR.N
		R.ADGAGQVYYEYEVAGASAHSLISVTCAR.N
		R.NKLYAHFVTAPNAEWSR.D
		K.LYAHFVTAPNAEWSR.D
M12	gi|226506366	K.ATPDKNLIR.L	sedoheptulose bisphosphatase1	143	20	Zea mays	5.12/58.56	6.08/42.30	0.39
		R.LLICMGEAMR.T
		R.LLICMGEAMR.T Oxidation (M)
		K.LLFEALEYSHVCK.Y
		K.DCPGTHEFLLLDEGK.W
		K.MFSPGNLR.A
		K.MFSPGNLR.A Oxidation (M)
		R.ATFDNPEYDK.L
		R.ATFDNPEYDKLINYYVK.E
		K.LINYYVK.E
		K.EKYTLR.Y
		R.YTGGMVPDVNQIIVK.E
		R.YTGGMVPDVNQIIVK.E Oxidation (M)
		K.GIFTNVTSPTAK.A
		R.LLFEVAPLGFLMEK.A
		R.LLFEVAPLGFLMEK.A Oxidation (M)
		R.VINELDER.T
		K.NEIIRFEETLYGSSR.L
		R.FEETLYGSSR.L
		R.LAASATATAR.A
M13	gi|194701566	R.KGDAQSLPR.Q	Cyanobacterial and plastid NDH-1 subunit M	90	10	Zea mays	5.25/37.41	6.34/24.02	0.38
		R.EYGGQWLSSTTR.H
		R.IYAAYIDPVTNAFDQTQMDK.L
		R.IYAAYIDPVTNAFDQTQMDK.L Oxidation (M)
		R.LIGSDLEHYIR.K
		R.LIGSDLEHYIRK.L
		R.KLLYDGVIK.Y
		R.VLNFSMGKPR.I
		R.VLNFSMGKPR.I Oxidation (M)
		R.VLNFSMGKPR.I Oxidation (M)
M14	gi|195623400	K.YTSIKPLGDR.V	chaperonin	93	8	Zea mays	5.18/41.83	8.67/25.56	0.52
		K.SDGGILLPVSVQTRPQGGEIVAVGEGR.S
		R.SFGSNRIEISVPVGAQVVYSK.Y
		R.IEISVPVGAQVVYSK.Y
		K.FNDADHLILKEDDIIGILDSDDVK.D
		K.DMKPLNDR.I
		K.EKPSVGSVVAVGPGPLGEDGSR.N
		K.YAGSEFKGEDGEYIVLR.A
M15	gi|194688414	K.YTSLKPLGDR.V	CPN10	78	6	Zea mays	5.19/42.03	8.49/25.80	0.39
		K.TVGGILLPSTAQTKPQGGEVVAVGAGR.T
		K.VAEAEDKTPGGLILTETTK.E
		K.EKPSIGTVVAVGPGPLDEEGKR.Q
		K.YAGSEFKGADGTAYIVLR.A
		K.GADGTAYIVLR.A
M16	gi|212274373	R.RLLHVVYR.V	Glyoxalase_I	128	17	Zea mays	5.14/50.16	6.20/38.54	0.44
		K.FYTECLGMK.L
		K.FYTECLGMK.L Oxidation (M)
		K.SVIAFIEDPDGYKFELIER.G
		K.FELIER.G
		R.GPTPEPLCQVMLR.V
		R.GPTPEPLCQVMLR.V Oxidation (M)
		R.AINFYEK.A
		K.AFGMELLR.K
		K.AFGMELLR.K Oxidation (M)
		K.YTIAMMGYGPEDK.N
		K.NAVLELTYNYGVK.E
		K.EYDKGNAYAQIAISTDDVYK.T
		R.VNGGQITR.E
		R.EPGPLPGITTK.I
		K.ITACTDPDGWK.T
		K.TVFVDNIDFLKELEE.-
M17	gi|162461856	K.VAINGFGR.I	glyceraldehyde-3-phosphate dehydrogenase A, chloroplastic	157	16	Zea mays	5.22/46.29	7.00/41.27	0.56
		R.CWHGRGDASPLDVIAINDTGGVK.Q
		R.GDASPLDVIAINDTGGVK.Q
		K.YDSTLGIFDADVKPVGDNAISVDGK.V
		K.GTMTTTHSYTGDQR.L
		R.LLDASHR.D
		R.AAALNIVPTSTGAAK.A
		K.AVSLVLPNLK.G
		R.VPTPNVSVVDLVVQVSK.K
		R.VPTPNVSVVDLVVQVSKK.T
		K.KTLAEEVNQAFR.D
		K.TLAEEVNQAFR.D
		R.DAAANELTGILEVCDVPLVSVDFR.C
		R.CSDVSSTIDASLTMVMGDDMVK.V
		K.VISWYDNEWGYSQR.V
		R.VVDLADICANQWK.-
M18	gi|22942613	R.AEVMYDKYTNR.S	ribonucleoprotein	94	12	Zea mays	5.40/41.65	5.75/18.10	0.65
		R.AEVMYDKYTNR.S + Oxidation (M)
		R.FGFVTMSTAEEANAAVEALNGTEVGDR.K
		R.FGFVTMSTAEEANAAVEALNGTEVGDR.K + Oxidation (M)
		R.FGFVTMSTAEEANAAVEALNGTEVGDRK.I
		R.FGFVTMSTAEEANAAVEALNGTEVGDRK.I + Oxidation (M)
		K.IKVNVTESFLPNIDR.S
		K.VNVTESFLPNIDR.S
		R.SAPEPEALFVDSQYK.V
		R.SAPEPEALFVDSQYKVYVGNLAK.T
		K.TVTTEVLKNFFSEK.G
		K.GNILSATVSHIPGTSK.S
M19	gi|144583482	K.LTYYTPEYETK.D	ribulose-1,5-bisphosphate carboxylase/oxygenase large subunit	228	25	Pogonatherum sp. Hodkinson 21	6.87/69.13	6.23/52.43	0.41
		K.DTDILAAFR.V
		R.ALRLEDLR.I
		K.TFQGPPHGIQVER.D
		K.TFQGPPHGIQVERDK.L
		R.ACYECLR.G
		R.GGLDFTKDDENVNSQPFMR.W
		K.DDENVNSQPFMR.W
		K.DDENVNSQPFMR.W Oxidation (M)
		R.DRFVFCAEAIYK.A
		R.FVFCAEAIYK.A
		K.GHYLNATAGTCEEMIKR.A
		R.DNGLLLHIHR.A
		R.AMHAVIDR.Q
		R.QKNHGMHFR.V Oxidation (M)
		K.NHGMHFR.V
		K.NHGMHFR.V Oxidation (M)
		R.MSGGDHIHSGTVVGKLEGER.E
		K.LEGEREITLGFVDLLR.D
		R.EITLGFVDLLR.D
		R.EITLGFVDLLRDDFIEK.D
		R.DDFIEKDR.S
		R.VALEACVQAR.N
		R.NEGRDLAR.E
		K.WSAELAAACEIWK.E
M20	gi|132061	K.LTYYTPEYETK.D	Ribulose bisphosphate carboxylase large chain	94	11	Zea mays	6.62/39.71	6.13/53.09	0.34
		K.TFQGPPHGIQVER.D
		R.GGLDFTKDDENVNSQPFMR.W
		K.DDENVNSQPFMRWR.D
		K.AQAETGEIKGHYLNATAGTCEDMMK.R
		R.ELGVPIVMHDYLTGGFTANTTLAHYCR.D Oxidation (M)
		K.NHGMHFRVLAK.A
		R.EITLGFVDLLRDDFIEK.D
		R.GIYFTQDWVSLPGVLPVR.S
		R.VALEACVQAR.N
		R.DLAREGNEVIR.X
M21	gi|11467200	K.LTYYTPEYETK.D	ribulose-1,5-bisphosphate carboxylase/oxygenase large subunit	288	32	Zea mays	7.04/70.59	6.33/53.30	0.53
		K.LTYYTPEYETKDTDILAAFR.V
		K.DTDILAAFR.V
		R.ALRLEDLR.I
		R.LEDLRIPPAYSK.T
		K.TFQGPPHGIQVER.D
		K.TFQGPPHGIQVERDK.L
		K.YGRPLLGCTIKPK.L
		R.ACYECLR.G
		R.GGLDFTKDDENVNSQPFMR.W
		R.GGLDFTKDDENVNSQPFMR.W Oxidation (M)
		K.DDENVNSQPFMR.W
		K.DDENVNSQPFMR.W Oxidation (M)
		R.DRFVFCAEAIYK.A
		R.FVFCAEAIYK.A
		K.GHYLNATAGTCEEMIKR.A
		R.ELGVPIVMHDYLTGGFTANTTLSHYCR.D
		R.DNGLLLHIHR.A
		R.AMHAVIDR.Q
		R.QKNHGMHFR.V
		R.QKNHGMHFR.V Oxidation (M)
		K.NHGMHFR.V
		K.NHGMHFR.V Oxidation (M)
		K.NHGMHFRVLAK.A Oxidation (M)
		K.ALRMSGGDHIHSGTVVGK.L Oxidation (M)
		K.LEGEREITLGFVDLLR.D
		R.EITLGFVDLLR.D
		R.EITLGFVDLLRDDFIEK.D
		R.VALEACVQAR.N
		R.NEGRDLAR.E
		K.WSAELAAACEIWK.E
		K.EIKFDGFK.A
M22	gi|260677427	M.SPQTETKASVGFK.A	ribulose-1,5-bisphosphate carboxylase/oxygenase large subunit	115	17	Coix lacryma-jobi	5.73/42.87	6.13/53.38	0.39
		K.LTYYTPEYETK.D
		K.DTDILAAFR.V
		K.TFQGPPHGIQVER.D
		K.TFQGPPHGIQVERDK.L
		R.ACYECLR.G
		R.GGLDFTKDDENVNSQPFMR.W
		K.DDENVNSQPFMR.W
		K.GHYLNATAGTCEEMIKR.A
		R.ELGVPIVMHDYLTGGFTANTTLSHYCR.D
		R.DNGLLLHIHR.A
		K.NHGMHFR.V
		K.ALRMSGGDHIHSGTVVGK.L Oxidation (M)
		R.EITLGFVDLLR.D
		R.EITLGFVDLLRDDFIEK.D
		R.VALEACVQAR.N
		K.FDTFVTVDTI.-
M23	gi|195613254	R.QLWFASK.Q	chlorophyll a-b binding protein 8	121	14	Zea mays	5.79/42.23	8.94/28.97	0.35
		K.WLAYGEVINGR.Y
		R.YAMLGAVGAIAPEIFGK.M
		R.YAMLGAVGAIAPEIFGK.M Oxidation (M)
		K.MGIIPPETALPWFK.T
		K.MGIIPPETALPWFK.T Oxidation (M)
		R.RLQDWYNPGSMGK.Q
		R.RLQDWYNPGSMGK.Q Oxidation (M)
		R.LQDWYNPGSMGK.Q
		R.LQDWYNPGSMGK.Q Oxidation (M)
		K.QYFLGLEK.F Gln->pyro-Glu (N-term Q)
		K.QYFLGLEK.F
		K.FLAGSGDPSYPGGPLFNPLGFGK.T
		K.FLAGSGDPSYPGGPLFNPLGFGKTEK.E
M24	gi|168041407	-.MPIVQPSISLSKK.A	pepsin-like aspartate proteases	76	14	Physcomitrella patens subsp. patens	5.75/44.84	5.67/78.61	0.25
		K.KANMGMEEIIR.G Oxidation (M)
		K.ANMGMEEIIR.G Oxidation (M)
		R.GMRDLQIK.L
		R.LEENTFINNSK.N
		R.CIWCDDASHTRK.D
		K.RQLMGETGMSHAIDAR.I Oxidation (M)
		R.VRFEDSSEK.E
		K.QKWPIDMEHGWAIR.A Gln->pyro-Glu (N-term Q); Oxidation (M)
		R.AANNTRGELYGACLDVK.I
		K.IQIGDVATK.Q
		R.AFDASFVGILENGNIMYK.K Oxidation (M)
		K.EQIGEASKEESLR.D
		K.ETFEELKIGSDGSLLPEEITCFK.K
M25	gi|162462462	K.LLGAWPSPFVNR.V	LOC542632	96	8	Zea mays	5.67/45.99	5.39/25.28	0.47
		R.VRMALHLK.G Oxidation (M)
		K.GLEYENVEEDLTNKSDLLLASNPVHK.L
		K.ALMGATEEER.A
		R.ATATVDALAAMDTLEGAFAECSGGKK.F
		K.LLDAGRVPR.L
		R.FAALDVAKEVIPDPDHIAEFAK.V
		K.EVIPDPDHIAEFAK.V
M26	gi|195619530	K.LAGFALATSALLVSGASAEGTPKR.L	oxygen-evolving enhancer protein 1	139	15	Zea mays	5.30/48.83	5.59/34.78	0.59
		K.RLTYDEIQSK.T
		K.GTGTANQCPTIDGGVESFPFK.A
		K.KLCLEPTSFTVK.A
		K.LCLEPTSFTVK.A
		K.NAPPEFQK.T
		R.LTYTLDEIEGPLEVGSDGTLKFEEK.D
		K.FEEKDGIDYAAVTVQLPGGER.V
		K.DGIDYAAVTVQLPGGER.V
		R.VPFLFTVK.Q
		K.QLVATGKPESFGGPFLVPSYR.G Gln->pyro-Glu (N-term Q)
		K.QLVATGKPESFGGPFLVPSYR.G
		R.GGSTGYDNAVALPAGGR.G
		R.GGSTGYDNAVALPAGGRGDEEELQK.E
		K.SNPETGEVIGVFESVQPSDTDLGAK.A
M27	gi|226532399	R.TEVGYSQGHR.H	peptide methionine sulfoxide reductase	95	8	Zea mays	6.15/37.95	5.85/20.78	0.47
		R.DVCGNGTGHAEVVR.V
		K.HNPTTLNR.Q
		R.QGNDVGTQYR.S
		R.SGIYYYTAEQETLAR.E
		K.QKEWQDAIVTEVLPAR.R
		R.RFYPAEEYHQQYLEK.G
		R.FYPAEEYHQQYLEK.G
M28	gi|11467259	R.YIGQSFIITLSHTNR.L	NADH dehydrogenase subunit I	134	11	Zea mays	6.86/42.32	6.42/21.66	0.53
		R.LPITIHYPYEK.S
		R.GRIHFEFDK.C
		R.IHFEFDKCIACEVCVR.V
		K.CIACEVCVR.V
		R.VCPIDLPLVDWR.F
		R.VCPIDLPLVDWRFEK.D
		R.HELNYNQIALSR.L
		R.LPISIMGDYTIQTIR.N
		R.LPISIMGDYTIQTIR.N Oxidation (M)
		K.IDEEKSWNSR.T
M29	gi|22240	-.EFSGLRSSASLPMR.R Oxidation (M)	GADPH (383 AA)	205	22	Zea mays	6.87/59.39	7.21/41.27	0.69
		R.NATSDDFMSAVSFR.T
		K.VAINGFGR.I
		R.CWHGRGDASPLDVIAINDTGGVK.Q
		R.GDASPLDVIAINDTGGVK.Q
		K.YDSTLGIFDADVKPVGDNAISVDGK.V
		K.VVSDRNPSNLPWGELGIDLVIEGTGVFVDR.E
		R.NPSNLPWGELGIDLVIEGTGVFVDR.E
		R.NPSNLPWGELGIDLVIEGTGVFVDREGAGK.H
		K.GTMTTTHSYTGDQR.L
		K.GTMTTTHSYTGDQR.L Oxidation (M)
		R.LLDASHR.D
		R.AAALNIVPTSTGAAK.A
		K.AVSLVLPNLK.G
		R.VPTPNVSVVDLVVQVSK.K
		K.KTLAEEVNQAFR.D
		K.TLAEEVNQAFR.D
		R.DAAANELTGILEVCDVPLVSVDFR.C
		R.CSDVSSTIDASLTMVMGDDMVK.V
		R.CSDVSSTIDASLTMVMGDDMVK.V Oxidation (M)
		K.VISWYDNEWGYSQR.V
		R.VVDLADICANQWK.-
N1	gi|194688752	R.CWHGREDSPIDVVVVNDSGGVR.N	NADP+-dependent non-phosphorylating glyceraldehyde-3-phosphate dehydrogenase B	87	10	Zea mays	6.19/72.24	5.95/47.66	0.26
		R.EDSPIDVVVVNDSGGVR.N
		K.IVDDTTISVDGKPITVVSSR.D
		K.ILDEEFGIVK.G
		K.GTMTTTHSYTGDQR.L
		K.AVALVLPQLK.G
		R.VPTPNVSVVDLVINTVK.T
		K.TGITADDVNAAFR.K
		K.TGITADDVNAAFRK.A
		K.VVAWYDNEWGYSQR.V
N2	gi|194700892	R.YYADGEWR.S	NADP+-dependent non-phosphorylating glyceraldehyde-3-phosphate dehydrogenase B	148	16	Zea mays	7.35/57.52	6.80/53.88	0.36
		K.SVAIVNPTTR.K
		R.AELLHKAAAILK.E
		K.EIAKPAKDAVSEVVR.S
		K.LLVSDSFPGNER.N
		K.GGFSYSGQR.C
		K.VVLIMESIADAVVQK.V
		K.EKGATFCQEYR.R
		K.GATFCQEYR.R
		K.GATFCQEYRR.E
		R.EGNLIWPLLLDHVRPDMR.I
		R.IAWEEPFGPVLPVIR.I
		K.AILISDAMETGTVQINSAPAR.G
		R.GPDHFPFQGLK.D
		K.DSGIGSQGITNSINMMTK.V
		K.STVINLPSPSYTMG.- + Oxidation (M)
N3	gi|144583490	R.ACYECLR.G	ribulose-1,5-bisphosphate carboxylase/oxygenase large subunit	275	30	Trachypogon spicatus	7.26/33.72	6.12/50.46	0.44
		R.GGLDFTKDDENVNSQPFMR.W
		R.GGLDFTKDDENVNSQPFMR.W Oxidation (M)
		K.DDENVNSQPFMR.W
		K.DDENVNSQPFMR.W Oxidation (M)
		R.DRFVFCAEAIYK.A
		R.FVFCAEAIYK.A
		K.AQAETGEIK.G
		K.AQAETGEIKGHYLNATAGTCEEMIK.R
		K.GHYLNATAGTCEEMIK.R
		K.GHYLNATAGTCEEMIKR.A
		K.GHYLNATAGTCEEMIKR.A Oxidation (M)
		K.ELGVPIVMHDYLTGGFTANTTLSHYCR.D
		R.DNGLLLHIHR.A
		R.AMHAVIDR.Q
		R.QKNHGMHFR.V
		R.QKNHGMHFR.V Oxidation (M)
		K.NHGMHFR.V
		K.NHGMHFR.V Oxidation (M)
		K.ALRMSGGDHIHSGTVVGK.L Oxidation (M)
		R.MSGGDHIHSGTVVGK.L
		K.LEGEREITLGFVDLLR.D
		R.EITLGFVDLLR.D
		R.EITLGFVDLLRDDFIEK.D
		R.DDFIEKDR.S
		R.VALEACVQAR.N
		R.NEGRDLAR.E
		K.WSAELAAACEIWK.E
		K.WSAELAAACEIWKEIK.F
		K.EIKFDGFK.A
N4	gi|27448357	K.TLDTDILAAFR.M	ribulose-1,5-bisphosphate carboxylase/oxygenase large subunit	75	9	Selaginella lepidophylla	6.13/28.98	6.14/50.17	0.24
		K.GRCYDIEPVAGEK.D
		K.TFQGPPHGIQVER.D
		R.GGLDFTKDDENVNSQPFMR.W
		R.DNGLLLHIHR.A
		R.AMHAVIDR.Q
		R.QKNHGMHFR.V Gln->pyro-Glu (N-term Q)
		K.ALRMSGGDHVHAGTVVGK.L
		R.VALEACVQAR.N
N5	gi|290086785	K.DTDILAAFR.V	ribulose-1,5-bisphosphate carboxylase/oxygenase large subunit	151	19	Karroochloa tenella	7.04/32.56	6.69/39.78	0.45
		R.ALRLEDLR.I
		K.TFQGPPHGIQVER.D
		R.ACYECLR.G
		R.GGLDFTKDDENVNSQPFMR.W
		K.DDENVNSQPFMR.W
		R.DRFVFCAEAIYK.A
		R.FVFCAEAIYK.A
		R.DNGLLLHIHR.A
		R.AMHAVIDR.Q
		R.QKNHGMHFR.V + Oxidation (M)
		K.NHGMHFR.V
		K.NHGMHFR.V + Oxidation (M)
		K.ALRMSGGDHIHSGTVVGK.L + Oxidation (M)
		K.LEGEREITLGFVDLLR.D
		R.EITLGFVDLLR.D
		R.EITLGFVDLLRDDFIEK.D
		R.DDFIEKDR.A
		R.ARGIFFTQDWVSMPGVIPVASG.-
N6	gi|135991663	K.LTYYTPEYETK.D	ribulose-1,5-bisphosphate carboxylase/oxygenase large subunit	261	32	Miscanthus capensis	7.06/33.93	6.46/49.93	0.53
		K.LTYYTPEYETKDTDILAAFR.V
		K.DTDILAAFR.V
		R.ALRLEDLR.I
		K.TFQGPPHGIQVER.D
		K.TFQGPPHGIQVERDK.L
		K.YGRPLLGCTIKPK.L
		R.ACYECLR.G
		R.GGLDFTKDDENVNSQPFMR.W
		R.GGLDFTKDDENVNSQPFMR.W + Oxidation (M)
		K.DDENVNSQPFMR.W
		R.DRFVFCAEAIYK.A
		R.FVFCAEAIYK.A
		K.AQAETGEIKGHYLNATAGTCEEMIK.R
		K.GHYLNATAGTCEEMIK.R
		K.GHYLNATAGTCEEMIKR.A
		K.ELGVPIVMHDYLTGGFTANTTLSHYCR.D
		R.DNGLLLHIHR.A
		R.AMHAVIDR.Q
		R.QKNHGMHFR.V
		R.QKNHGMHFR.V + Oxidation (M)
		K.NHGMHFR.V
		K.NHGMHFR.V + Oxidation (M)
		K.NHGMHFRVLAK.A + Oxidation (M)
		K.ALRMSGGDHIHSGTVVGK.L + Oxidation (M)
		R.MSGGDHIHSGTVVGK.L + Oxidation (M)
		R.MSGGDHIHSGTVVGKLEGER.E
		K.LEGEREITLGFVDLLR.D
		R.EITLGFVDLLR.D
		R.EITLGFVDLLRDDFIEK.D
		R.DDFIEKDR.S
		R.VALEACVQAR.N
N7	gi|3560858	K.LTYYTPEYETKDTDILAAFR.V	ribulose-1,5-bisphosphate carboxylase/oxygenase large subunit	74	13	Vanilla aphylla	5.49/17.49	6.13/47.87	0.33
		K.DTDILAAFR.V
		R.ALRLEDLR.I
		R.LEDLRIPTSYSK.T
		K.YCRPLLGCTIKPK.L
		R.GGLDFTKDDENVNSQPFMR.W
		R.FVFCAEAIYK.A
		K.GHYLNATAGTCEEMIKR.A
		R.DNGLLLHIHR.A
		R.AMHAVIDR.Q
		K.NHGMHFR.V
		R.MSGGDHIHAGTVVGK.L
		R.VALEACVQAR.N
N8	gi|224382434	K.EYKLTYYTPEYETK.D	ribulose-1,5-bisphosphate carboxylase/oxygenase large subunit	92	8	Couepia guianensis	5.90/21.41	6.38/26.01	0.27
		K.LTYYTPEYETK.D
		K.LTYYTPEYETKDTDILAAFR.V
		K.DTDILAAFR.V
		R.ALRLEDLR.I
		R.LEDLRIPPAYSK.T
		K.TFQGPPHGIQVER.D
		K.AQTETGEIKGHYL.-
N9	gi|11467200	K.LTYYTPEYETK.D	ribulose-1,5-bisphosphate carboxylase/oxygenase large subunit	297	35	Zea mays	6.88/55.92	6.33/53.30	0.55
		K.LTYYTPEYETKDTDILAAFR.V
		K.DTDILAAFR.V
		R.ALRLEDLR.I
		R.LEDLRIPPAYSK.T
		K.TFQGPPHGIQVER.D
		K.TFQGPPHGIQVERDK.L
		K.YGRPLLGCTIKPK.L
		R.ACYECLR.G
		R.GGLDFTKDDENVNSQPFMR.W
		R.GGLDFTKDDENVNSQPFMR.W Oxidation (M)
		K.DDENVNSQPFMR.W
		R.DRFVFCAEAIYK.A
		R.FVFCAEAIYK.A
		K.AQAETGEIKGHYLNATAGTCEEMIK.R
		K.GHYLNATAGTCEEMIK.R
		K.GHYLNATAGTCEEMIKR.A
		R.ELGVPIVMHDYLTGGFTANTTLSHYCR.D
		R.DNGLLLHIHR.A
		R.AMHAVIDR.Q
		R.QKNHGMHFR.V
		R.QKNHGMHFR.V Oxidation (M)
		K.NHGMHFR.V
		K.NHGMHFR.V Oxidation (M)
		K.ALRMSGGDHIHSGTVVGK.L Oxidation (M)
		R.MSGGDHIHSGTVVGKLEGER.E
		K.LEGEREITLGFVDLLR.D
		R.EITLGFVDLLR.D
		R.EITLGFVDLLRDDFIEK.D
		R.DDFIEKDR.S
		R.VALEACVQAR.N
		R.NEGRDLAR.E
		K.WSAELAAACEIWK.E
		K.WSAELAAACEIWKEIK.F
		K.EIKFDGFK.A
N10	gi|162463282	K.GFPISVYNR.T	6-phosphogluconate dehydrogenase family protein	102	16	Zea mays	7.60/44.66	5.92/53.31	0.35
		R.TTSKVDETVQR.A
		K.VDETVQRAK.V
		K.VEGNLPVFGFHDPASFVSSIQKPR.V
		R.GLLYLGMGVSGGEEGAR.N
		R.GLLYLGMGVSGGEEGAR.N Oxidation (M)
		K.VAAQVPDSGPCVTYIGK.G
		R.FLSGLKDER.V
		K.IFQGDYSTGLPVDKAQLIEDVR.Q
		K.ICSYAQGMNIIK.A
		K.SSEKGWGLNLGELAR.I
		K.GWGLNLGELAR.I
		R.DRLPANLVQAQR.D
		R.LPANLVQAQR.D
		R.DYFGAHTYER.V
		R.VDMPVLSTPRLR.E
N11	gi|144583486	R.AMHAVIDR.Q	ribulose-1,5-bisphosphate carboxylase/oxygenase large subunit	74	9	Sorghastrum nutans	6.94/21.45	6.34/52.94	0.16
		R.QKNHGMHFR.V Gln->pyro-Glu (N-term Q)
		R.QKNHGMHFR.V
		K.NHGMHFR.V
		K.ALRMSGGDHIHSGTVVGK.L Oxidation (M)
		R.EITLGFVDLLR.D
		R.VALEACVQAR.N
		K.WSAELAAACEIWK.E
		K.EIKFDGFK.A
N12	gi|261279200	K.EYKLTYYTPEYETK.D	Ribulose bisphosphate carboxylase large chain	89	7	Borojoa panamensis	6.16/21.77	5.52/19.21	0.29
		K.LTYYTPEYETK.D
		K.LTYYTPEYETKDTDILAAFR.V
		K.DTDILAAFR.V
		R.ALRLEDLR.I
		R.LEDLRIPNSYVK.T
		K.TFQGPPHGIQVER.D
N13	gi|226490863	K.YAVLQHISAPKPAMLPAAFSR.F Oxidation (M)	CBS domain protein	119	14	Zea mays	7.64/18.88	9.35/22.54	79%
		R.LEDRGFETATVADVLK.S
		R.GFETATVADVLK.S
		K.SADGSWLWCTTEDSVYDAVK.S
		K.SMTQHNVGALVVVKPGQNK.S
		K.SIAGIVTER.D
		K.SIAGIVTERDYLR.K
		K.VGDIMTEENKLITVNPDTK.V
		K.VLQAMQLMTENR.V
		K.VLQAMQLMTENR.V Oxidation (M)
		R.HIPVIDGTGMLGMVSIGDVVR.A
		R.HIPVIDGTGMLGMVSIGDVVR.A Oxidation (M)
		R.AVVAEHREELNR.
		R.EELNRLNDYIQGGY.-
N14	gi|164565217	K.LTYYTPEYETK.D	ribulose-1,5-bisphosphate carboxylase/ oxygenase large subunit	149	14	Zizania latifolia	6.98/38.86	6.34/27.71	0.43
		K.LTYYTPEYETKDTDILAAFR.V
		K.DTDILAAFR.V
		R.ALRLEDLR.I
		K.TFQGPPHGIQVER.D
		K.TFQGPPHGIQVERDK.L
		R.ACYECLR.G
		R.GGLDFTKDDENVNSQPFMR.W
		K.DDENVNSQPFMR.W
		R.DRFVFCAEALYK.A
		R.FVFCAEALYK.A
		K.AQAETGEIKGHYLNATAGTCEEMIK.R
		K.GHYLNATAGTCEEMIK.R
		K.GHYLNATAGTCEEMIKR.A
N15	gi|226496924	-.MGIIPPETALPWFK.T	chlorophyll a-b binding protein 8	73	6	Zea mays	6.92/43.24	6.82/16.79	0.38
		-.MGIIPPETALPWFK.T + Oxidation (M)
		R.RLQDWYNPGSMGK.Q
		R.LQDWYNPGSMGK.Q
		K.QYFLGLEK.F
		K.FLAGSGDPSYPGGPLFNPLGFGK.T
N16	gi|223973225	R.FKESEVYHCR.W	Chlorophyll A-B binding protein6A	80	8	Zea mays	5.92/22.52	5.53/21.48	29%
		K.ESEVYHCR.W
		R.WAMLAVPGILVPEALGLGNWVK.A
		K.KYPGGAFDPLGFSK.D
		K.YPGGAFDPLGFSK.D
		K.YPGGAFDPLGFSKDPAK.F
		K.DPAKFEEYK.L
		K.FEEYKLK.E
N17	gi|195613254	R.QLWFASK.Q	chlorophyll a-b binding protein 8	104	9	Zea mays	6.05/32.59	8.94/28.97	34%
		K.WLAYGEVINGR.Y
		R.YAMLGAVGAIAPEIFGK.M
		K.MGIIPPETALPWFK.T
		K.MGIIPPETALPWFK.T Oxidation (M)
		R.RLQDWYNPGSMGK.Q
		R.LQDWYNPGSMGK.Q
		K.QYFLGLEK.F
		K.FLAGSGDPSYPGGPLFNPLGFGK.T
N18	gi|238014584	K.GYEVAIVDNLVR.R	UDPsulfoquinovose synthase	81	10	Zea mays	7.12/53.02	8.39/52.99	29%
		R.AFDNQLGLDSLTPITSIQNR.V
		R.SAPYSMIDR.S
		K.LGTMGEYGTPNIDIEEGFITITHNGR.T
		R.ATDLNQGVVYGVR.T
		R.FCVQAAVGHPLTVYGK.G
		R.VFNQFTEQFSVNELAK.L
		R.VEAEEHYYNAK.H
		R.VDTAQIMPSVSWKK.M
		R.VDTAQIMPSVSWKK.M Oxidation (M)
N19	gi|194704742	R.FVADPAGGPLAAELSVR.N	NDH-dependent cyclic electron flow 1 NAD dependent epimerase	159	15	Zea mays	6.45/44.2	6.95/38.30	51%
		R.NGSSLHLR.L
		R.LGDGLVTSYRPK.V
		K.VYWKDDGCR.E
		K.GGVGLVLNDATSSSAQPSLVDGAEWAVR.D
		R.NTGSKPVALTGAVLSHIK.F
		R.GGTAVEGLR.G
		R.GCPYCSYPPPAAAFSLLSPAEAMK.R
		R.GCPYCSYPPPAAAFSLLSPAEAMKR.E
		K.REDPGWFGGAEELR.Q
		R.EDPGWFGGAEELR.Q
		R.QGVWTVEEDLYTTLK.K
		R.VYAAPPEER.K
		R.VYSTAPSKFTTIDQYSGLGFR.L
		K.FTTIDQYSGLGFR.L
N20	gi|195613268	R.AAVAWEAGKPLSIEEVEVAPPQAMEVR.I	alcohol dehydrogenase 2	118	17	Zea mays	6.45/47.57	5.72/41.78	39%
		R.AAVAWEAGKPLSIEEVEVAPPQAMEVR.I Oxidation (M)
		K.GQTPVFPR.I
		K.ECAHCKSEESNMCDLLR.I
		K.SEESNMCDLLR.I
		R.INVDRGVMIGDGK.S
		K.GSTVAIFGLGAVGLAAMEGAR.L
		K.GSTVAIFGLGAVGLAAMEGAR.L Oxidation (M)
		K.KFGCTEFVNPK.D
		K.FGCTEFVNPK.D
		K.FGCTEFVNPKDHDKPVQEVLIELTNGGVDR.S
		K.DHDKPVQEVLIELTNGGVDR.S
		K.THPMNFLSEK.T
		K.GTFFGNYKPR.T
		R.TDLPNVVEMYMK.K
		R.TDLPNVVEMYMK.K Oxidation (M)
		R.TDLPNVVEMYMKK.E
N21	gi|194699500	R.FGALWESVYCEDSLLVFSTGR.S	sucrose-phosphatase 1	131	17	Zea mays	6.31/54.25	5.64/47.55	0.44
		R.NIVVAETVSFSELK.L
		K.LQPETEQRPHK.V
		K.VSFFVDKK.N
		K.IIYSGGQDLDILPQGAGK.G
		K.GQALAYLLK.K
		K.IIHSNER.C
		R.CAAGIIQAIGHFK.L
		K.LGPNISPR.D
		R.DLQFPYAK.E
		K.EASFKPTDAVVK.F
		K.FYVLYEK.W
		R.LFITQTGSDSWVGR.F
		R.LFITQTGSDSWVGRFDLWESEGDVR.A
		R.FDLWESEGDVR.A
		K.AESPEGFVLTHIQK.T
		K.TWLNGYSSGVEQAFK.L
N22	gi|293332177	R.TEVGYSQGHR.H	peptide methionine sulfoxide reductase	126	12	Zea mays	6.32/22.12	5.65/20.66	58%
		R.DVCGNGTGHAEVVR.V
		R.VHYDPNACPYGVLLDVFWAK.H
		K.HNPTTLNR.Q
		R.QGNDVGTQYR.S
		R.SGIYYYTAEQETLAR.E
		K.QKEWQDAIVTEVLPAR.R + Gln->pyro-Glu (N-term Q)
		K.QKEWQDAIVTEVLPAR.R
		K.EWQDAIVTEVLPAR.R
		K.EWQDAIVTEVLPARR.F
		R.RFYPAEEYHQQYLEK.G
		R.FYPAEEYHQQYLEK.G
N23	gi|162463106	K.ATTPFDGQKPGTSGLR.K	phosphoglucomutase, cytoplasmic 1	236	28	Zea mays	6.18/66.22	5.46/63.29	57%
		K.ATTPFDGQKPGTSGLRK.K
		R.GATIVVSGDGR.Y
		K.DAVQIITKMAAANGVR.R
		K.ATGAFILTASHNPGGPK.E
		K.ATGAFILTASHNPGGPKEDFGIK.Y
		K.TIFDFEAIKK.L
		K.FTFCYDALHGVAGAYAK.H
		K.HIFVEELGADESSLLNCVPK.E
		K.EDFGGGHPDPNLTYAK.E
		K.SSSNVEPPEFGAAADGDADR.N
		K.SSSNVEPPEFGAAADGDADRNMILGK.R
		K.FFEVPTGWK.F
		K.FFGNLMDAGMCSICGEESFGTGSDHIR.E
		K.DNLGGDKLVTVEDIVR.Q
		K.LVTVEDIVR.Q
		R.QHWATYGR.H
		R.YDYENVDAGAAK.E
		K.ELMANLVSMQSSLSDVNK.L
		R.SDVSEVVAADEFEYKDPVDGSVSK.H
		R.YLFGDGSR.L
		R.LSGTGSVGATIR.V
		R.VYIEQYER.D
		R.VYIEQYERDSSK.T
		K.TGRDSQDALAPLVDVALK.L
		R.DSQDALAPLVDVALK.L
		K.MQEYTGR.S
		K.MQEYTGRSAPTVIT.- Oxidation (M)
N24	gi|242061356	K.VFRDNQVVQER.I	GTP-binding protein	82	9	Sorghum bicolor	6.18/71.73	6.79/72.54	22%
		K.INIIDTPGHSDFGGEVER.V
		K.ALEFGHAVVVVVNK.I
		K.AGLSPENLADDLGPLFEAILR.C
		K.VSELFVYQNFSR.V
		R.MSFSINTSPFVGR.E
		K.VEDGETADTFLVSGR.G
		R.AILNTIFDSYGPWAGDLSSR.D
		R.DQGSLVAFEDGSTTSYALLNAQER.G
N25	gi|226532399	R.TEVGYSQGHR.H	peptide methionine sulfoxide reductase	89	7	Zea mays	6.04/21.49	5.85/20.78	43%
		R.DVCGNGTGHAEVVR.V
		R.QGNDVGTQYR.S
		R.SGIYYYTAEQETLAR.E
		K.QKEWQDAIVTEVLPAR.R
		R.RFYPAEEYHQQYLEK.G
		R.FYPAEEYHQQYLEK.G
N26	gi|195622374	R.GILAMDESNATCGK.R	fructose-bisphosphate aldolase	182	16	Zea mays	5.78/40.81	5.39/40.51	43%
		R.GILAMDESNATCGKR.L
		K.RLDSIGLENTEANR.Q
		R.LDSIGLENTEANR.Q
		K.KIVDVLSEQGIVPGIK.V
		K.IVDVLSEQGIVPGIK.V
		K.IVDVLSEQGIVPGIKVDK.G
		K.VDKGLVPLAGSNNESWCQGLDGLASR.E
		K.GLVPLAGSNNESWCQGLDGLASR.E
		R.EAAYYQAGAR.F
		R.TVVSIPNGPSQLAVK.E
		K.EAAWGLAR.Y
		R.YAAISQENGLVPIVEPEILLDGEHGIER.T
		K.ATPEQVAEYTLR.L
		K.TWGGRPENVK.A
		K.AAQDALLLR.A
N27	gi|223975775	R.GILAMDESNATCGKR.L	fructose-bisphosphate aldolase	86	10	Zea mays	6.35/33.26	6.37/38.41	33%
		R.GILAMDESNATCGKR.L Oxidation (M)
		R.LASIGLENTEANR.Q
		R.LASIGLENTEANRQAYR.T
		K.GLVPLAGSNNESWCQGLDGLASR.E
		R.EAAYYQQGAR.F
		R.TVVSIPNGPSELAVKEAAWGLAR.Y
		K.EAAWGLAR.Y
		R.YAAISQDNGLVPIVEPEILLDGEHGIER.T
		K.DRATPEQVAAYTLK.L
N28	gi|194690156	-.MSAYCGKYK.D	fructose-bisphosphate aldolase	75	10	Zea mays	7.59/45.26	7.52/39.02	0.46
		K.GILAADESTGTIGKR.L
		R.LSSINVENVEENRR.A
		K.DGKPFVDVLK.E
		K.YYEAGAR.F
		K.IGPNEPSQLAIDLNAQGLAR.Y
		R.YAIICQENGLVPIVEPEILVDGPHDIDR.C
		R.CAYVTETVLAACYK.A
		R.TVPAAVPAVVFLSGGQSEEEATR.N
		K.ANSEATLGTYKGDAAADTESLHVK.D
N29	gi|195634659	R.QAAAPRPPTVSMVVR.A Gln->pyro-Glu (N-term Q)	fructose-bisphosphate aldolase	116	14	Zea mays	6.03/40.08	7.36/41.92	38%
		R.GILAMDESNATCGKR.L
		R.LASIGLENTEANR.Q
		R.KIVDILVEQGIVPGIK.V
		K.IVDILVEQGIVPGIK.V
		K.IVDILVEQGIVPGIKVDK.G
		K.VDKGLVPLAGSNNESWCQGLDGLASR.E
		K.GLVPLAGSNNESWCQGLDGLASR.E
		R.EAAYYQQGAR.F
		R.TVVSIPNGPSELAVK.E
		K.EAAWGLAR.Y
		R.ATPEQVAAYTLK.L
		K.TWGGQPDKVK.A
		K.AAQDALLLR.A
N30	gi|33641714	K.NAIELGLLEVLQK.E	Caffeic acid O-methyltransferase	112	13	Zea mays	6.04/42.16	5.48/39.22	40%
		K.NAIELGLLEVLQKEAGGGK.A
		K.EAGGGKAALAPEEVVAR.M
		K.AALAPEEVVAR.M
		R.MPAAPGDPAAAAAMVDRMLR.L 2 Oxidation (M)
		R.MPAAPGDPAAAAAMVDRMLR.L 3 Oxidation (M)
		R.LLASYDVVR.C
		K.AYGMTAFEYHGTDAR.F
		R.VFNEGMK.N
		R.VFNEGMKNHSVIITK.K
		R.HVGGDMFASVPAGDAILMK.W
		K.VIVVECVLPVNTEATPK.A
		K.AQGVFHVDMIMLAHNPGGK.E
N31	gi|226500072	R.GLVESMHIFR.S	3-N-debenzoyl-2-deoxytaxol N-benzoyltransferase	117	14	Zea mays	5.97/50.58	5.43/46.53	39%
		R.SGAGEAPAVIR.A
		R.IVEGEQPGRPAIR.C
		R.CTADGVYFAEAEADCSLEDVR.F
		R.FLERPLLLPK.E
		R.FNHASADGMGAAQFINAVGDMAR.G
		R.VLPVWHR.E
		R.TRALALDPAAEVK.L
		K.LCFFASVR.H
		R.GYYGNSIFPVK.M
		K.VLASSLVEVVDIIR.E
		K.APLPLDGTR.M
		R.MLASCVTKEHSEEFAR.G
		K.EHSEEFAR.G
N32	gi|162459265	K.GLAFTEEER.D	NADP-dependent malic enzyme,chloroplastic	140	17	Zea mays	6.08/61.59	6.09/70.29	0.27
		K.GLAFTEEERDGHYLR.G
		R.GLLPPAVLSQELQIK.K
		R.GLLPPAVLSQELQIKK.F
		K.KFMNTLR.Q
		R.QYQTPLQR.Y Gln->pyro-Glu (N-term Q)
		R.QYQTPLQR.Y
		R.YIAMMNLQETDER.L
		R.NIQVICVTDGER.I
		R.ATGEEYDELIEEFMSAVK.Q
		K.VLIQFEDFANHNAFDLLEK.Y
		K.QTNAPIEECR.K
		K.KPWAHEHEPLK.T
		K.ALADQATQDNFEK.G
		K.GSIFPPFTSIR.K
		K.AYELGLATR.L
		K.YAENCMYTPVYR.N Oxidation (M)
N33	gi|238014964	-.MASSISAAAKASAAFAHK.K + Oxidation (M)	aconitase	123	13	Zea mays	5.99/54.44	54.4414	0.37
		K.VVIIPDHYIFTSDER.A
		R.NVDILRDFCLEQNIK.Y
		K.YFYDIKDLSDFR.A
		R.FVLDGEMPPYLLAK.D + Oxidation (M)
		K.SMEFVGSTVESLTMEER.M
		R.TSVDYQPVYSDAEAR.F
		R.FFSDYR.F
		R.FFSDYRFDVSK.L
		R.FDVSKLEPVVAKPHSPDNR.A
		K.VWMDVYSLPVPGSGGK.T + Oxidation (M)
		K.TCAQIFEEAGCDTPASPNCGACLGGPR.D
		R.MNEPTVCVSTTNR.N
N34	gi|108705994	K.ATGENAVRAPAEAK.L	Glyceraldehyde-3-phosphate dehydrogenase B, chloroplast	203	23	Zea mays	6.03/45.56	5.95/47.66	0.46
		K.VAINGFGR.I
		R.CWHGREDSPIDVVVVNDSGGVR.N
		R.EDSPIDVVVVNDSGGVR.N
		K.YDSMLGTFK.A
		K.YDSMLGTFKADVK.I
		K.YDSMLGTFKADVK.I + Oxidation (M)
		K.ADVKIVDDTTISVDGKPITVVSSR.D
		K.IVDDTTISVDGKPITVVSSR.D
		K.ILDEEFGIVK.G
		K.ILDEEFGIVKGTMTTTHSYTGDQR.L
		K.GTMTTTHSYTGDQR.L
		K.GTMTTTHSYTGDQR.L + Oxidation (M)
		R.LLDASHR.D
		K.AVALVLPQLK.G
		K.GKLNGIALR.V
		K.LNGIALRVPTPNVSVVDLVINTVK.T
		R.VPTPNVSVVDLVINTVK.T
		K.TGITADDVNAAFR.K
		K.TGITADDVNAAFRK.A
		K.VVAWYDNEWGYSQR.V
		R.VVDLAHLVAAK.W
		K.WPGAAAAGSGDPLEDFCKDNPETDECK.V
N35	gi|162459265	K.GLAFTEEER.D	NADP-dependent malic enzyme, chloroplastic precursor	210	19	Zea mays	6.44/24.55	6.09/70.29	0.37
		K.GLAFTEEERDGHYLR.G
		R.GLLPPAVLSQELQIK.K
		R.GLLPPAVLSQELQIKK.F
		R.QYQTPLQR.Y
		R.YIAMMNLQETDER.L
		R.YIAMMNLQETDERLFYK.L
		R.NIQVICVTDGER.I
		R.ILGLGDLGCQGMGIPVGK.L
		R.ATGEEYDELIEEFMSAVK.Q
		K.VLIQFEDFANHNAFDLLEK.Y
		K.QTNAPIEECR.K
		K.KPWAHEHEPLK.T
		K.TLYDAVQSIKPTVLIGTSGVGR.T
		K.TFVPGQSNNAYIFPGLGLGLVISGAVR.V
		K.ALADQATQDNFEK.G
		K.GSIFPPFTSIR.K
		K.AYELGLATR.L
		K.YAENCMYTPVYR.N
N36	gi|162459265	K.GLAFTEEER.D	NADP-dependent malic enzyme, chloroplastic	179	27	Zea mays	5.92/61.86	6.09/70.29	0.34
		K.GLAFTEEERDGHYLR.G
		R.GLLPPAVLSQELQIK.K
		R.GLLPPAVLSQELQIKK.F
		R.QYQTPLQR.Y Gln->pyro-Glu (N-term Q)
		R.QYQTPLQR.Y
		R.YIAMMNLQETDER.L
		R.YIAMMNLQETDERLFYK.L
		R.YIAMMNLQETDERLFYK.L Oxidation (M)
		K.YGSIFGRPQGLYVSLK.D
		R.NIQVICVTDGER.I
		K.RATGEEYDELIEEFMSAVK.Q
		R.ATGEEYDELIEEFMSAVK.Q
		K.QTNAPIEECR.K Gln->pyro-Glu (N-term Q)
		K.QTNAPIEECR.K
		K.QTNAPIEECRK.K
		K.VWLVDSK.G
		R.KGSLQPFK.K
		K.KPWAHEHEPLK.T
		K.TFVPGQSNNAYIFPGLGLGLVISGAVR.V
		K.ALADQATQDNFEK.G
		K.ALADQATQDNFEKGSIFPPFTSIR.K
		K.GSIFPPFTSIR.K
		K.AYELGLATR.L
		R.LPPPSDLVK.Y
		K.YAENCMYTPVYR.N
		K.YAENCMYTPVYR.N Oxidation (M)
N37	gi|162463106	K.ATTPFDGQKPGTSGLR.K	phosphoglucomutase, cytoplasmic 1	86	12	Zea mays	6.04/65.70	5.46/63.29	27%
		K.DAVQIITKMAAANGVR.R
		K.ATGAFILTASHNPGGPK.E
		K.TIFDFEAIKK.L
		K.FTFCYDALHGVAGAYAK.H
		K.FFEVPTGWK.F
		K.FFGNLMDAGMCSICGEESFGTGSDHIR.E
		K.DNLGGDKLVTVEDIVR.Q
		R.QHWATYGR.H
		R.YLFGDGSR.L
		R.VYIEQYER.D
		K.MQEYTGR.S
N38	gi|285013667	-.MIVQPIELR.A Oxidation (M)	pyruvate orthophosphate dikinase	234	37	Zea mays	5.90/25.43	5.71/106.10	39%
		R.AVVDAAPIQTTK.K
		R.SGAAVSMPGMMDTVLNLGLNDEVAAGLAAK.S
		R.FAYDSFR.R
		R.FAYDSFRR.F
		R.FLDMFGNVVMDIPR.S
		R.FLDMFGNVVMDIPR.S Oxidation (M)
		R.SLFEEKLEHMK.E
		K.NDTDLTASDLK.E
		R.SINQITGLR.G
		K.KLYGEFLVNAQGEDVVAGIR.T
		K.LYGEFLVNAQGEDVVAGIR.T
		K.NLMPQAYDELVENCNILESHYK.E
		K.EMQDIEFTVQENR.L
		R.LWMLQCR.T
		K.IAVDMVNEGLVEPR.S
		K.IAVDMVNEGLVEPR.S Oxidation (M)
		R.AETSPEDVGGMHAAVGILTER.G
		K.CCVSGCSGIR.V
		K.LVTIGGHVLR.E
		K.QPLSPPALSGDLGTFMAWVDDVRK.L
		R.NNGAQGIGLCR.T
		R.NNGAQGIGLCRTEHMFFASDER.I
		R.TEHMFFASDER.I
		R.QMIMAPTLELR.Q Gln->pyro-Glu (N-term Q)
		R.QMIMAPTLELR.Q
		R.QMIMAPTLELR.Q Oxidation (M)
		R.SDFEGIFR.A
		R.AMDGLPVTIR.L
		K.LSEVNPMLGFR.G
		K.LSEVNPMLGFR.G Oxidation (M)
		R.LGISYPELTEMQAR.A
		K.VGTMIEIPR.A
		K.FIPVYLAQGILKHDPFEVLDQR.G
		K.HDPFEVLDQR.G
		K.VGICGEHGGEPSSVAFFAK.A
		K.AGLDYVSCSPFR.V
N39	gi|168586	R.SGAAVSMPGMMDTVLNLGLNDEVAAGLAAK.S	pyruvate,orthophosphate dikinase	295	47	Zea mays	6.09/75.33	5.71/103.36	44%
		R.FAYDSFR.R
		R.FAYDSFRR.F
		R.RFLDMFGNVVMDIPR.S
		R.FLDMFGNVVMDIPR.S
		R.FLDMFGNVVMDIPR.S + Oxidation (M)
		R.SLFEEKLEHMK.E
		K.NDTDLTASDLK.E
		K.NDTDLTASDLKELVGQYK.E
		K.ELVGQYK.E
		K.GEPFPSDPK.K
		K.GEPFPSDPKK.Q
		K.KQLELAVLAVFNSWESPR.A
		K.QLELAVLAVFNSWESPR.A
		R.SINQITGLR.G
		K.KLYGEFLVNAQGEDVVAGIR.T
		K.LYGEFLVNAQGEDVVAGIR.T
		K.NLMPQAYDELVENCNILESHYK.E
		K.NLMPQAYDELVENCNILESHYK.E + Oxidation (M)
		K.EMQDIEFTVQENR.L
		R.LWMLQCR.T
		R.LWMLQCR.T + Oxidation (M)
		K.IAVDMVNEGLVEPR.S
		K.IAVDMVNEGLVEPR.S + Oxidation (M)
		K.MVEPGHLDQLLHPQFENPSAYK.D
		R.AETSPEDVGGMHAAVGILTER.G
		K.CCVSGCSGIR.V
		K.LVTIGGHVLR.E
		R.EGEWLSLNGSTGEVILGK.Q
		K.QPLSPPALSGDLGTFMAWVDDVR.K
		K.QPLSPPALSGDLGTFMAWVDDVRK.L + Gln->pyro-Glu (N-term Q); Oxidation (M)
		R.NNGAQGIGLCR.T
		R.TEHMFFASDER.I
		R.TEHMFFASDER.I + Oxidation (M)
		K.AVRQMIMAPTLELR.Q + 2 Oxidation (M)
		R.QMIMAPTLELR.Q + Gln->pyro-Glu (N-term Q)
		R.QMIMAPTLELR.Q
		R.QMIMAPTLELR.Q + Oxidation (M)
		R.SDFEGIFR.A
		R.AMDGLPVTIR.L
		K.LSEVNPMLGFR.G
		K.LSEVNPMLGFR.G + Oxidation (M)
		R.LGISYPELTEMQAR.A
		R.LGISYPELTEMQAR.A + Oxidation (M)
		K.VGTMIEIPR.A
		K.VGICGEHGGEPSSVAFFAK.A
		K.AGLDYVSCSPFR.V
N40	gi|226531796	-.MDVGLGGAGSSGR.G + Oxidation (M)	peptidylprolyl cis- trans isomerase	74	6	Zea mays	7.66/19.55	8.8/16.41	0.37
		-.MDVGLGGAGSSGRGGGGGR.S + Oxidation (M)
		R.DIFMYR.G
		R.GDIPFCTEECR.T
		R.TEQIEMDEEMER.K + 2 Oxidation (M)
		K.DVESAPRPPKAR.A
N41	gi|219819651	R.FLDMFGNVVMDIPR.S	pyruvate orthophosphate dikinase	121	14	Zea mays	5.54/74.92	5.55/100.31	16%
		K.NDTDLTASDLK.E
		R.SINQITGLR.G
		K.EMQDIEFTVQENR.L
		R.LWMLQCR.T
		K.IAVDMVNEGLVEPR.S
		R.AETSPEDVGGMHAAVGILTER.G
		R.TEHMFFASDER.I
		R.QMIMAPTLELR.Q
		R.QMIMAPTLELR.Q + Oxidation (M)
		R.SDFEGIFR.A
		K.LSEVNPMLGFR.G
		R.LGISYPELTEMQAR.A
		K.AGLDYVSCSPFR.V
N42	gi|162462542	K.GLDVIQQAQSGTGK.T	translation initiation factor	166	21	Zea mays	5.84/51.45	5.38/47.26	0.48
		R.ALGDYLGVK.V
		K.VHACVGGTSVR.E
		R.ILGSGVHVVVGTPGR.V
		R.VFDMLRR.Q
		R.RQSLRPDNIK.M
		R.QSLRPDNIK.M
		K.MFVLDEADEMLSR.G
		K.MFVLDEADEMLSR.G + Oxidation (M)
		K.IQVGVFSATMPPEALEITR.K
		K.IQVGVFSATMPPEALEITRK.F
		K.FMNKPVR.I
		K.RDELTLEGIK.Q
		K.QFYVNVDKEDWK.L
		K.VDWLTDKMR.S + Oxidation (M)
		R.SRDHTVSATHGDMDQNTR.D
		R.DHTVSATHGDMDQNTR.D
		R.VLITTDLLAR.G
		R.GIDVQQVSLVINYDLPTQPENYLHR.I
		R.KGVAINFVTR.D
		K.GVAINFVTR.D
N43	gi|226496321	R.TIEECEADAVAGKFPAPPPLVRPK.A	delta-aminolevulinic acid dehydratase	139	20	Zea mays	5.79/48.07	6.04/46.44	48%
		K.FPAPPPLVRPK.A
		K.APEGTPEIRPLDMAK.R
		R.HGLLDEVYK.A
		R.DVGVNSFVLFPK.V
		K.VPDALKSPTGDEAYNDNGLVPR.T
		K.SPTGDEAYNDNGLVPR.T
		R.AGADVVSPSDMMDGR.I
		R.AGADVVSPSDMMDGR.I 2 Oxidation (M)
		R.AGADVVSPSDMMDGRIGALR.S
		R.SALDAEGFHDVSIMSYTAK.Y
		K.YASSFYGPFR.E
		K.YASSFYGPFREALDSNPR.F
		R.DHSALPIAAYQVSGEYSMIK.A
		K.AGGALGMVDEQK.V
		K.VMMESLMCLR.R
		R.RAGADVILTYFAR.H
		R.AGADVILTYFAR.H
		R.HAAAVLCGMGPK.-
		R.HAAAVLCGMGPK.- Oxidation (M)
N44	gi|255562878	R.HGYTNESSRAR.E	transferase, transferring glycosyl groups, putative	75	11	Ricinus communis	5.75/51.68	7.00/71.62	0.16
		R.EKQCPHFLNK.V
		R.CPSPTPEKNK.K
		R.QGYLSVATLR.V Gln->pyro-Glu (N-term Q)
		K.YVMKTDDDAFVR.V Oxidation (M)
		R.VDEVLASLK.R
		K.VNHGLLYGLINSDSQPHR.N
		K.IFKLEDVAMGIWIAEMK.K
		K.LEDVAMGIWIAEMK.K
		K.LEDVAMGIWIAEMKK.E 2 Oxidation (M)
		R.EMLCLWQK.L
N45	gi|293336560	-.MASSWTLPDHPKLPK.G	phosphoglycerate mutase	74	9	Zea mays	5.83/63.37	5.47/6.42	23%
		K.AHGTAVGLPSDDDMGNSEVGHNALGAGR.I
		R.IFAQGAKLVDQALASGK.I
		K.IRVHILTDGR.D
		R.GWDAQVLGEAPYK.F
		R.YAGMLQYDGELKLPSR.Y
		R.YLVSPPEIDR.T
		K.FGHVTFFWNGNR.S
		R.DALLSGKFDQVR.V
N46	gi|255070969	-.MAEALEEIDEAIVAGADIVELR.I	dehydroquinate dehydratase	74	7	Micromonas sp. RCC299	5.51/16.35	5.66/55.82	17%
		-.MAEALEEIDEAIVAGADIVELR.I Oxidation (M)
		R.DFIAARDVR.V
		K.QSTNTKVMGVIGNPISQSK.S
		K.FKGYNTDYSAAVR.A
		K.IIIANRSFER.A
		K.ALAAACGGEAVALDELR.D
N48	gi|195621752	R.QLGSGPMLGQVLRR.L Gln->pyro-Glu (N-term Q)	pyruvate dehydrogenase E1 component subunit beta	81	14	Zea mays	5.66/42.97	5.46/40.15	0.39
		K.GLLDKYGPDR.V
		K.SNYMSAGQISVPIVFR.G
		K.SNYMSAGQISVPIVFR.G Oxidation (M)
		R.GPNGAAAGVGAQHSQCYAAWYAHVPGLK.V
		K.VLTPYSSEDAR.G
		K.MVGYALQAAEILSK.E
		K.EGISAEVINLR.S
		R.SIRPLDR.A
		R.AAINASVR.K
		R.IAGADVPMPYAANLER.M
		R.IAGADVPMPYAANLER.M Oxidation (M)
		R.MAVPQVDDIVR.A
		R.MAVPQVDDIVR.A Oxidation (M)
N49	gi|162458813	R.QLGSGPMLGQVLRR.L Gln->pyro-Glu (N-term Q)	pyruvate dehydrogenase E1 beta subunit isoform 3	105	15	Zea mays	5.59/42.59	5.46/40.17	0.31
		K.GLLDKYGPDR.V
		K.SNYMSAGQISVPIVFR.G
		K.SNYMSAGQISVPIVFR.G Oxidation (M)
		K.VLTPYSSEDAR.G
		K.MVGYALQAAEILSK.E
		K.MVGYALQAAEILSKEGISAEVINLR.S
		K.EGISAEVINLR.S
		R.SIRPLDR.A
		R.SIRPLDRAAINASVR.K
		R.AAINASVR.K
		R.IAGADVPMPYAANLER.M
		R.IAGADVPMPYAANLER.M Oxidation (M)
		R.MAVPQVDDIVR.A
		R.MAVPQVDDIVR.A Oxidation (M)
N50	gi|195658441	R.VTTFEDSEKESEYGYVR.K	vacuolar ATP synthase catalytic subunit A	252	30	Zea mays	5.97/66.05	5.30/68.66	54%
		K.VSGPVVVADGMGGAAMYELVR.V
		R.VGHDNLIGEIIR.L
		R.LEGDSATIQVYEETAGLMVNDPVLR.T
		K.SGDVYIPR.G
		R.GVSVPALDK.D
		R.GVSVPALDKDVLWEFQPTK.L
		K.ISYIAPAGQYNLQDTVLELEFQGIK.K
		K.KFTMLQTWPVR.S
		K.FTMLQTWPVR.S
		K.FTMLQTWPVR.S + Oxidation (M)
		K.LAADTPLLTGQR.V
		K.YSNSEAVVYVGCGER.G
		R.TTLVANTSNMPVAAR.E
		R.EASIYTGITIAEYFR.D
		R.DMGYNVSMMADSTSR.W
		R.WAEALREISGR.L
		R.LAEMPADSGYPAYLAAR.L
		R.LAEMPADSGYPAYLAAR.L + Oxidation (M)
		K.ALESFYEKFDPDFIDIR.T
		K.FDPDFIDIR.T
		R.EVLQREDDLNEIVQLVGK.D
		K.SVWMMR.N
		R.NIIHFNTLANQAVER.A
		R.LGDLFYR.L
		R.LGDLFYRLVSQK.F
		R.LVSQKFEDPAEGEEALVGK.F
		K.KLYDDLTTGFR.N
		K.LYDDLTTGFR.N
		K.LYDDLTTGFRNLEDEAQ.-
N51	gi|226530882	M.ASISGAAAAPSSAACRLR.L	glucose-6-phosphate isomerase	121	17	Zea mays	5.54/59.03	5.68/67.8	37%
		R.YVEWLYQHK.E
		K.ELGLFVDVSR.M
		R.MGFTEDFLR.Q
		R.MVGHYWLR.D
		R.DPALAPNSFLR.S
		K.QGVAITQENSLLDNTAR.I
		R.IEGWLAR.F
		R.FPMFDWVGGR.T
		R.TSEMSAVGLLPAALQGIDIK.E
		K.DMVVLPYKDSLLLLSR.Y
		R.YLQQLVMESLGKEFDLDGNR.V
		K.GSTDQHAYIQQLR.E
		R.EGVHNFFVTFIEVLR.D
		R.AVGLYASLVNINAYHQPGVEAGK.K
		R.CHCPEDIEMIYK.I
		R.AIIAEGSCGSPR.S
N52	gi|242076604	R.LLLGYRPFHAPRFAAGR.A	elongation factor G	201	32	Sorghum bicolor	5.56/71.59	5.42/85.34	48%
		R.QVPLHDYR.N
		R.ILYYTGR.N
		K.IGEVHEGTATMDWMEQEQER.G
		K.IGEVHEGTATMDWMEQEQER.G Oxidation (M)
		R.INIIDTPGHVDFTLEVER.A
		R.VLDGAICLFDSVAGVEPQSETVWR.Q
		R.QADKYGVPR.I Gln->pyro-Glu (N-term Q)
		R.QADKYGVPR.I
		K.YGVPRICFVNK.M
		R.LGANFFR.T
		K.AIVWTGEELGAK.F
		K.GTISASFVPVLCGSAFK.N
		K.GTDPEDPEIIFER.Q
		K.GTDPEDPEIIFERQPSDDEPFSGLAFK.I
		R.QPSDDEPFSGLAFK.I
		K.IMTDPFVGSLTFVR.I
		K.IMTDPFVGSLTFVR.I Oxidation (M)
		R.IGRLLEMHANSK.E Oxidation (M)
		K.DTITGETLCDPDKPVVLER.M
		R.MEFPDPVIK.V
		K.ADADKMANGLIK.L Oxidation (M)
		R.EFKVEANVGAPQVNYR.E
		K.VEANVGAPQVNYR.E
		K.KQSGGSGQFADIIVR.F
		K.QSGGSGQFADIIVR.F
		R.FEPLEAGSGYEFK.S
		K.GLEESLPNGVLAGYPVVDFR.A
		R.AVLVDGSYHDVDSSVLAFQIAAR.G
		R.VEVITPEEHLGDVIGDLNSR.R
		R.GQVNSFGDKPGGLK.V
		K.VVDAFVPLAEMFQYVSTLR.G Oxidation (M)
N53	gi|308081377	R.VEIIANDQGNR.T	hsp70	172	28	Zea mays	5.56/67.08	5.08/71.18	0.46
		R.TTPSYVGFTDTER.L
		K.NQVAMNPTNTVFDAK.R
		K.VIPGPGDKPMIVVNYK.G
		K.VIPGPGDKPMIVVNYKGEEK.Q
		K.QFAAEEISSMVLIK.M
		K.QFAAEEISSMVLIK.M + Oxidation (M)
		K.MKEIAEAYLGSTIK.N
		K.NAVVTVPAYFNDSQR.Q
		K.DAGVIAGLNVMR.I
		K.DAGVIAGLNVMR.I + Oxidation (M)
		R.IINEPTAAAIAYGLDKK.A
		K.ATAGDTHLGGEDFDNR.M
		R.MVNHFVQEFK.R
		R.MVNHFVQEFK.R + Oxidation (M)
		R.ARFEELNMDLFR.K
		R.ARFEELNMDLFR.K + Oxidation (M)
		R.FEELNMDLFR.K
		R.FEELNMDLFRK.C
		K.SSVHDVVLVGGSTR.I
		K.VQQLLQDFFNGK.E
		K.SINPDEAVAYGAAVQAAILSGEGNEK.V
		K.EQVFSTYSDNQPGVLIQVYEGER.A
		K.NALENYAYNMR.N
		K.NALENYAYNMR.N + Oxidation (M)
		K.MKELEGICNPIIAK.M
		K.ELEGICNPIIAK.M
		K.MYQGEGAGMGAAAGMDEDAPSGGSGAGPK.I
N54	gi|242060200	R.SYDVLVTDAAR.S	Low PSII Accumulation 3	74	11	Sorghum bicolor	5.09/36.78	6.39/43.11	32%
		K.GTKSCIVFPDQPEK.R
		K.SCIVFPDQPEKR.R
		K.SDEPPSLYIFINSSTR.D
		R.FLSQFTPVFYIR.Q
		K.TIAVAPYIVNYSGAVFR.R
		R.YPGPWQVMLK.Q Oxidation (M)
		K.QLDGSYACVAESEARFTLGQAK.E Gln->pyro-Glu (N-term Q)
		R.FTLGQAKEELLR.V
		R.VIGLQEEEGSSLEFLR.R
		R.VIGLQEEEGSSLEFLRR.G
N55	gi|226497418	R.AQQEQQVKEEEAEAASVPPPQAAEK.E	subunit NDH-M of NAD(P)H:plastoquinone dehydrogenase	91	9	Zea mays	5.53/21.39	6.34/23.95	0.5
		R.KGDAQSLPR.Q
		R.EYGGQWLSSTTR.H
		R.IYAAYIDPVTNAFDQTQMDK.L
		R.LIGSDLEHYIR.K
		R.LIGSDLEHYIRK.L
		R.KLLYDGVIK.Y
		R.VLNFSMGKPR.I
		K.FNSNQIPEKI.-
N56	gi|242090109	K.DIAFDQK.S	cpn60 chaperonin family protein	108	16	Sorghum bicolor	5.23/59.46	5.07/60.91	40%
		K.VVNDGVTIAR.A
		R.AIELYDPMENAGAALIR.E
		R.AIELYDPMENAGAALIR.E Oxidation (M)
		K.TVQGLIQELENK.A
		K.AVASISAGNDEFIGSMIAEAIDK.V
		K.VGPDGVLSIESSSSFETTVEVEEGMEIDR.G
		R.GYISPQFVTNLEK.S
		K.SIVEFENAK.V
		K.EILPILEKTTQLR.A
		R.APLFIIAEDITGEALATLVVNK.L
		K.LRGILNVAAIK.A
		K.AVLQDIAIVTGAEFLAK.D
		K.ELAETDSVYDTEK.L
		K.VGAATETELEDR.Q
		K.ALVAPASLIAHNAGVEGEVVVEK.I
N57	gi|226507242	R.DGNVVLAPANPR.D	hydroxyproline-rich glycoprotein family protein	178	20	Zea mays	7.14/41.84	6.3/38.77	0.6
		R.DGNVVLAPANPRDEHQHWYK.D
		R.DEHQHWYKDMR.F
		R.FSTQVKDEEGNPAFALVNK.A
		K.HSLGQSHPVK.L
		R.LNFDAFHGDK.G
		K.ILPWGDEAYAAGGSSAANAPR.F
		R.FGGGGEPTVR.I
		R.IYCKADEGFSATVR.N
		K.ADEGFSATVR.N
		R.NGAVCLAPTNPR.D
		R.NGAVCLAPTNPRDEYQHWIK.D
		R.DEYQHWIK.D
		R.DEYQHWIKDMR.H
		R.HSNSVKDEEGYPAFALVNR.V
		K.DEEGYPAFALVNR.V
		K.LVPYNPGYQDESVLWTESR.D
		R.MVNNIYLNFDAFHGDKDHGGVR.D
		R.DGTNIVLWK.W
		K.WCEGDNQR.W
N58	gi|226493090	-.MATGGAAPTASDAGSK.K Oxidation (M)	6-phosphogluconolctonase	89	8	Zea mays	5.49/31.83	5.08/28.96	35%
		K.LLIFDSEEDLAVSLAK.Y
		K.YTAELSEKFAAER.G
		R.GAFTAVLSGGSLIEALR.K
		K.WHVFWVDER.V
		K.LAYDGFLSK.V
		R.WVTYIKDSPKPPPER.I
		K.DSPKPPPER.I
N59	gi|212722236	K.NILVMGGTR.F	RNA-binding protein	97	14	Zea mays	7.98/39.24	8.89/41.35	0.38
		R.FIGVFLSR.L
		K.EGHQVTLFTR.G
		R.GKAPITQQLPGESDAEYADFSSK.V
		K.APITQQLPGESDAEYADFSSK.V
		K.GDRQDFEFVK.T
		R.QDFEFVK.T
		K.SDILPHCEVDAVDPK.S
		K.AGRPIPIPGAGNQITQLGHVK.D
		R.AFNLVLGNPK.A
		K.QIFNISGAK.Y
		K.YVTFDGLAR.A
		K.AGGFPEPELVHYNPK.E
		K.AGGFPEPELVHYNPKEFDFGK.K
N60	gi|224157625	R.TVIGKTYTLSFAVGDASNSCEGSMVVEAFAGK.D Oxidation (M)	predicted protein	73	6	Populus trichocarpa	5.51/37.11	9.30/14.91	45%
		K.TYTLSFAVGDASNSCEGSMVVEAFAGKDTLK.V
		K.DTLKVPYESK.G
		K.FVAVSTRTR.I
		R.TRIMFYSTFYTMR.S
		R.IMFYSTFYTMR.S Oxidation (M)
N61	gi|18419782	-.MAGTSMAEPEGVK.M	unknown protein	81	9	Arabidopsis thaliana	5.29/36.43	5.61/27.46	38%
		M.AGTSMAEPEGVKMSHDCSEEDAR.K Oxidation (M)
		K.MSHDCSEEDARK.E
		K.SAATSLSYLR.S
		K.DDTTLAGTNKNK.D
		R.RVTAAESETCSHK.E
		R.RHFQTIEAR.L
		R.LVAKSTQLEGEK.A
		K.EVQVQKLMEENMK.L
N62	gi|260677417	R.VDEINTILRK.R	ATP synthase CF1 alpha subunit	270	31	Coix lacryma-jobi	6.28/61.29	6.03/55.69	57%
		R.IEQYNR.K
		R.IEQYNRK.V
		R.KVGIENIGR.V
		K.VGIENIGR.V
		K.VGIENIGRVVQVGDGIAR.I
		R.VVQVGDGIAR.I
		R.IIGLGEIMSGELVEFAEGTR.G
		R.IIGLGEIMSGELVEFAEGTR.G Oxidation (M)
		K.NVGIVLMGDGLMIQEGSFVK.A
		R.IAQIPVSEAYLGR.V
		R.VINALAKPIDGR.G
		R.VINALAKPIDGRGEIVASESR.L
		R.LIESPAPGIISR.R
		R.SVYEPLQTGLIAIDSMIPIGR.G
		R.ELIIGDR.Q
		K.TAVATDTILNQK.G
		R.ERHTLIIYDDLSK.Q
		R.HTLIIYDDLSK.Q
		K.QAQAYRQMSLLLR.R
		R.QMSLLLR.R
		R.EAYPGDVFYLHSR.L
		K.TSQNQLAR.G
		K.QSQSNPLPVEEQVATIYTGTR.G
		R.GYLDSLEIEQVKK.F
		K.FLDELRK.H
		K.DTKPQFQEIISSSK.T
		K.TFTEQAETLLK.E
		K.TFTEQAETLLKEAIQEQLER.F
		K.EAIQEQLER.F
		K.EAIQEQLERFSLQEQT.-
N63	gi|19920165	R.KVGIENIGR.V	ATPase alpha subunit from chromosome 10 chloroplast	125	20	Oryza sativa Japonica Group	6.31/60.85	5.88/55.76	39%
		K.VGIENIGR.V
		K.VGIENIGRVVQVGDGIAR.I
		R.VVQVGDGIAR.I
		R.IIGLGEIMSGELVEFAEGTR.G
		R.IIGLGEIMSGELVEFAEGTR.G Oxidation (M)
		K.NVGIVLMGDGLMIQEGSFVK.A
		R.IAQIPVSEAYLGR.V
		R.VINALAKPIDGR.G
		R.VINALAKPIDGRGEIVASESR.L
		R.LIESPAPGIISR.R
		R.SVYEPLQTGLIAIDSMIPIGR.G
		R.ELIIGDR.Q
		R.ELIIGDRQTGK.T
		K.GQDVICVYVAIGQR.A
		R.QMSLLLR.R
		R.EAYPGDVFYLHSR.L
		K.TSQNQLAR.G
		K.FLDELRK.H
		K.DTKPQFQEIISSSK.T
N64	gi|255538702	K.ATIMKILDR.A Oxidation (M)	ornithine carbamoyltransferase	87	13	Ricinus communis	5.32/33.06	7.20/41.72	33%
		K.ILDRAAEVK.A
		K.TMAMIFAKPSMR.T
		K.TMAMIFAKPSMRTR.V 2 Oxidation (M)
		R.VLSRYNDMIMAR.V
		R.YNDMIMARVFSHQDILDLAK.Y Oxidation (M)
		K.GFEPDAETVK.K
		K.EAVRGADVVYSDVWASMGQK.E Oxidation (M)
		R.KAFQGFQVDEDLMK.L
		K.AFQGFQVDEDLMK.L
		K.AFQGFQVDEDLMKLAGPK.A
		K.LAGPKAYFMHCLPAER.G Oxidation (M)
		R.MHAQNAIMLHVLGL.- 2 Oxidation (M)
N65	gi|218185826	-.MTSPSAELMDLRMK.A 3 Oxidation (M)	hypothetical protein	74	10	Oryza sativa Japonica Group	5.32/31.32	9.2/24.13	50%
		M.TSPSAELMDLR.M Oxidation (M)
		R.LNWEAAATFLDELHKNMLEPNDEMK.H Oxidation (M)
		K.IHFLREIFWCIESDEVTR.K
		K.MDPLGIESCMVK.L
		K.RVVAHQDTTYLNYK.G
		R.VVAHQDTTYLNYKGDK.N
		R.LVELLVHK.S
		R.LVELLVHKSK.A
		K.VFKAASIS.-
N66	gi|302834273	M.IPQGIMWIRGMTEIR.T 2 Oxidation (M)	hypothetical protein VOLCADRAFT_104026	76	33	Volvox carteri f. nagariensis	5.39/34.48	6.29/35.59	11%
		R.QDWFEGKGGQR.C
		R.CVYDDRR.D
		R.YDYGGHLLK.C
		R.EVCRSDADR.G
		R.EGVRPGDGPSRDGAGPIGNADPHR.Q
		R.HGCMPYSGK.A
		R.GVSQRFNPR.E
		R.FNPREQQPEQLNGGGDR.G
		R.EQQPEQLNGGGDR.G
		R.GDQLERLLATPK.A
		R.CHPEHHPGSAR.R
		R.CDQQQVWELNR.D
		R.GQDSAPAIGFR.A
		R.QSELVQEGER.R Gln->pyro-Glu (N-term Q)
		R.GECAQQSSHSHLAQPTER.D
		R.HSPTLLQR.Q
		R.SGGNGGHGDVGGHR.R
		R.WHHDREGR.G
		R.SEARQEHQDAMMAGR.N
		R.QEGLTAVEGQGGEEAR.G
		R.SRSNSSDVIGGR.R
		R.SGDGGPGRHR.G
		R.INQAILGAGTNYK.N
		R.GPQFEPVNVAAALHR.L
		R.VAEFSEQELSNSVWAAAR.L
		R.LMDVIGDQICSSR.L
		R.SQVSGFQREVSR.A
		K.EDDQEEGGK.E
		R.EPETATAASAPIVSDIAEVSATR.N
		K.QPLSMTTYRR.R Gln->pyro-Glu (N-term Q)
		K.QPLSMTTYRR.R
		R.WFEFRSGQPER.D
N67	gi|50812525	R.ERIEQYNR.K	ATP synthase CF1 alpha subunit	299	31	Saccharum officinarum	6.25/60.86	5.87/55.71	0.52
		R.IEQYNR.K
		R.IEQYNRK.V
		R.KVGIENIGR.V
		K.VGIENIGR.V
		K.VGIENIGRVVQVGDGIAR.I
		R.VVQVGDGIAR.I
		R.IIGLGEIMSGELVEFAEGTR.G
		R.IIGLGEIMSGELVEFAEGTR.G Oxidation (M)
		K.NVGIVLMGDGLMIQEGSFVK.A
		R.IAQIPVSEAYLGR.V
		R.VINALAKPIDGR.G
		R.VINALAKPIDGRGEIVASESR.L
		R.LIESPAPGIISR.R
		R.SVYEPLQTGLIAIDSMIPIGR.G
		R.ELIIGDR.Q
		K.TAVATDTILNQK.G
		R.ERHTLIIYDDLSK.Q
		R.HTLIIYDDLSK.Q
		K.QAQAYRQMSLLLR.R
		R.QMSLLLR.R
		R.EAYPGDVFYLHSR.L
		K.TSQNQLAR.G
		K.QSQSNPLPVEEQVATIYTGTR.G
		R.GYLDSLEIEQVK.K
		R.GYLDSLEIEQVKK.F
		K.FLDELRK.H
		K.TFTEQAETLLK.E
		K.TFTEQAETLLKEAIQEQLER.F
		K.EAIQEQLER.F
		K.EAIQEQLERFSLQEQT.-
N68	gi|115446205	R.YLLDHGAHPEKADNK.G	clamp (CC)-tetratricopeptide repeat (TPR) proteins	81	12	Oryza sativa Japonica Group	7.97/47.34	6.34/48.80	0.27
		K.GAQVDSMSVR.G Oxidation (M)
		R.VVKILLDHNADCNK.I
		K.IVSAVYTPLLVAIYGSSLK.C
		K.IVSAVYTPLLVAIYGSSLKCVK.L
		K.ALCLDFNDATLYSNR.S
		R.SLCFLHMGDGDK.A
		R.MMRPDWPK.A
		R.MMRPDWPKACYR.Q
		R.QGAALMLLKEYQK.A Gln->pyro-Glu (N-term Q)
		K.EYQKACDALLDGFK.M
		K.ACDALLDGFK.M
N69	gi|293332983	R.GTGQAMDR.L	carbonate dehydratase	118	13	Zea mays	7.08/58.62	6.6/29.68	53%
		R.LGSTIQGGLR.V
		R.LGSTIQGGLRVEEQVSR.H
		R.TIMNIFEKEPR.I
		R.TIMNIFEKEPR.I Oxidation (M)
		R.DVFVAPSAAVIGDVEIGHGSSIWYGSILR.G
		R.GDVNSIHIGSGTNIQDNSLVHVSK.A
		R.IPSGEVWVGNPAK.F
		K.SFDEIELEK.M
		K.YAHKDEEYDSMLGVVR.E
		K.YAHKDEEYDSMLGVVR.E Oxidation (M)
		K.DEEYDSMLGVVR.E
		R.EIPPQLILPDNILPHNAQK.A
N70	gi|212722020	K.VSSPSVIGTAMPSLDFETSVFKK.E	ketol-acid reductoisomerase	160	24	Zea mays	6.36/60.26	6.31/63.31	42%
		K.EKVSLAGHEEYIVR.G
		K.VSLAGHEEYIVR.G
		R.GGRDLFPLLPEAFK.G
		K.QIGVIGWGSQGPAQAQNLR.D Gln->pyro-Glu (N-term Q)
		K.QIGVIGWGSQGPAQAQNLR.D
		K.QIGVIGWGSQGPAQAQNLRDSLVEAK.S Gln->pyro-Glu (N-term Q)
		K.QIGVIGWGSQGPAQAQNLRDSLVEAK.S
		R.RLYVQGK.E
		K.EINGAGINASFAVHQDVDGR.A
		R.SDIFGER.G
		R.GILLGAVHGMVEALFR.R
		R.GILLGAVHGMVEALFRR.Y
		R.YTEQGMDEDSAYKNTVESITGIISK.T
		K.GMLEVYNSLTEEGKK.Q
		R.SVVLAGRR.F
		R.FYEKEGLPAFPMGK.I
		K.EGLPAFPMGK.I
		K.KGHSYSEIINESLIESVDSLNPFMHAR.G
		K.GHSYSEIINESLIESVDSLNPFMHAR.G
		R.GVAFMVDNCSTTAR.L
		R.GVAFMVDNCSTTAR.L Oxidation (M)
		R.FDYILTQQAFVTVDK.K
		R.FDYILTQQAFVTVDKK.A
N71	gi|226491484	K.KDTAEYVYDVPEGWK.E	thylakoid lumenal 19 kDa protein	139	14	Zea mays	5.43/22.23	5.48/27.36	57%
		K.DTAEYVYDVPEGWKER.L
		K.VEKGTNGTDSEFFNPR.K
		K.GTNGTDSEFFNPR.K
		K.GTNGTDSEFFNPRK.R
		R.AEKEYLTFLSGIR.A
		K.EYLTFLSGIR.A
		R.ALAPLSAVLDNLALSDVGLLDQISSADDVR.S
		R.ADGAGQVYYEYEVAGASAHSLISVTCAR.N
		R.NKLYAHFVTAPNAEWSR.D
		K.LYAHFVTAPNAEWSR.D
		R.DEAMLRR.L
		R.RLHESFK.T
		R.LHESFKTIQPGAPPPATET.-
N72	gi|195623400	K.YTSIKPLGDR.V	chaperonin	146	14	Zea mays	5.14/24.84	8.67/25.56	72%
		K.SDGGILLPVSVQTRPQGGEIVAVGEGR.S
		R.SFGSNRIEISVPVGAQVVYSK.Y
		R.IEISVPVGAQVVYSK.Y
		K.FNDADHLILKEDDIIGILDSDDVK.D
		K.DMKPLNDR.I
		K.VAEAEER.T
		R.TAGGLLLTQATK.E
		K.EKPSVGSVVAVGPGPLGEDGSR.N
		K.YAGSEFKGEDGEYIVLR.A
a: Assigned spot number as indicated in Figure 2. b:Database accession numbers from NCBInr. c:The sequence of the matched peptides for the identified proteins. d:The name and functional categories of the proteins identified by MALDI-TOF-MS. e: The Mascot score obtained after searching against the NCBInr database. f:The number of unique peptides identified for each protein. g:The plant species tha…
