# Supplementary material for: Physiological and comparative proteome analyses reveal low-phosphate tolerance and enhanced photosynthesis in a maize mutant owing to reinforced inorganic phosphate recycling
Source: BMC Plant Biol. 2016 Jun 8;16:129. doi: 10.1186/s12870-016-0825-1 (PMC4898391; doi:10.1186/s12870-016-0825-1)
Supplement: Additional file 4: — List of differentially expressed proteins in leaves of Qi319 and Qi319-96 seedlings under − P and + P conditions by MALDI-TOF-TOF/MS. (XLS 26 kb) [file 12870_2016_825_MOESM4_ESM.xls]

## Sheet: Sheet1
Appendix 4. List of differentially expressed proteins in leaf of Qi319 and Qi319-96 seedlings under-P and +P conditions by MALDI-TOF-TOF /MS
Spot a	Scoreb	Idenif Sequenced peptide c	Matched protein name d	Accession No.e	Species f	Thr Mw/pI g	Exp Mw/pI h
M12	115	K.MFSPGNLR.A	sedoheptulose bisphosphatase1	gi|1173347	Ostreococcus lucimarinus	42.5/6.04	58.6/5.12
		R.FEETLYGSSR.L
		K.LLFEALEYSHVCK.Y
M19	178	R.VALEACVKAR.N	Ribulose bisphosphate carboxylase large chain	gi|131979	Humiria balsamifera	52.0/6.23	69.1/6.87
		K.TFQGPPHGIQVER.D
		R.GGLDFTKDDENVNSQPFMR.W
M28	86	R.LPITIHYPYEK.S	NADH dehydrogenase subunit I	gi|11467259	Zea mays	21.7/6.42	42.3/6.86
		R.HELNYNQIALSR.L
		R.LPISIMGDYTIQTIR.N
N14	101	K.DTDILAAFR.V	ribulose-1,5-bisphosphate carboxylase/oxygenase large subunit	gi|168335	Lythrum hyssopifolia	53.3/6.22	38.9/6.98
		K.TFQGPPHGIQVER.D
		R.VALEACIKGR.N
N17	76	K.WLAYGEVINGR.Y	chlorophyll a-b binding protein 8	gi|195613254	Zea mays	28.9/8.94	32.6/6.05
		R.YAMLGAVGAIAPEIFGK.M
		K.FLAGSGDPSYPGGPLFNPLGFGK.T
N26	61	R.EAAYYQAGAR.F	fructose-bisphosphate aldolase	gi|195622374	Zea mays	40.5/5.39	40.8/5.78
		K.ATPEQVAEYTLR.L
N36	45	K.LLNDEFYIGLR.Q	NADP-malic enzyme	gi|30575690	Zea mays	70.4/6.20	61.9/5.92
		R.NIQVICVTDGER.I
N48	52	K.SNYMSAGQISVPIVFR.G	pyruvate dehydrogenase E1 beta subunit isoform 2	gi|162458637	Zea mays	40.2/5.56	42.9/5.66
		R.IAGADVPMPYAANLER.M
a Assigned spot number as indicated in Figure 2. b The Mascot score obtained after searching against the NCBInr databas. c Sequence of the identified peptides. d Name of protein identified by MALDI-TOF-TOF MS. e Database accession numbers from NCBInr. f Plant species that the Protein matched from. g Theoretical mass (kDa) and pI of identified proteins. h Experimental mass (kDa) and pI of identifi…
